# Supplementary material for: catena-Poly[[[triaqua­cadmium(II)]-μ-2,2′-[oxalylbis(azanediyl)]diacetato-κ2 O,O′] dihydrate]
Source: Acta Crystallogr Sect E Struct Rep Online. 2009 Dec 9;66(Pt 1):m35. doi: 10.1107/S1600536809052015 (PMC2980082; doi:10.1107/S1600536809052015)
Supplement: Supplementary file 2 [file e-66-00m35-Isup2.hkl]

# 
# h,k,l, Fc-squared, Fo-squared, sigma(Fo-squared) and status flag 
# 
data_I
_shelx_title ' b25 in C 2/c' 
_shelx_refln_list_code          4 
_shelx_F_calc_maximum      389.31 
_exptl_crystal_F_000       808.00 
_reflns_d_resolution_high  0.8333 
 
loop_ 
 _symmetry_equiv_pos_as_xyz 
 'x, y, z' 
 '-x, y, -z+1/2' 
 'x+1/2, y+1/2, z' 
 '-x+1/2, y+1/2, -z+1/2' 
 '-x, -y, -z' 
 'x, -y, z-1/2' 
 '-x+1/2, -y+1/2, -z' 
 'x+1/2, -y+1/2, z-1/2' 
 
_cell_length_a     7.0898 
_cell_length_b     8.0306 
_cell_length_c    23.3960 
_cell_angle_alpha  90.000 
_cell_angle_beta   92.060 
_cell_angle_gamma  90.000 
 
_shelx_F_squared_multiplier     1.000 
 
loop_ 
 _refln_index_h 
 _refln_index_k 
 _refln_index_l 
 _refln_F_squared_calc 
 _refln_F_squared_meas 
 _refln_F_squared_sigma 
 _refln_observed_status 
   2   0   0       24.85       66.62      5.86 o 
   4   0   0    30648.31    31863.55    467.74 o 
   6   0   0     5264.80     5432.55    131.54 o 
   8   0   0     1169.85     1356.07     80.57 o 
   1   1   0     5051.15     5369.34     68.15 o 
   3   1   0     1320.50     1438.76     24.53 o 
   5   1   0       79.47       93.84     15.81 o 
   7   1   0      286.68      305.50     27.10 o 
   0   2   0    12781.98    12920.76    115.72 o 
   2   2   0     9886.99     9327.89    110.40 o 
   4   2   0     8725.35     8995.96     77.81 o 
   6   2   0     5760.58     5824.60     97.32 o 
   8   2   0      231.41      275.58     27.75 o 
   1   3   0    17063.55    16921.19    346.59 o 
   3   3   0    16793.02    17260.14    186.77 o 
   5   3   0     8227.27     8083.69    230.24 o 
   7   3   0     1401.77     1468.15    144.69 o 
   0   4   0    13652.21    14392.07    154.88 o 
   2   4   0      887.16      781.58     13.26 o 
   4   4   0     2246.30     2291.41     42.02 o 
   6   4   0        1.51       -3.04      9.42 o 
   1   5   0    16441.02    16072.67    337.67 o 
   3   5   0     8657.89     8383.48    396.78 o 
   5   5   0     1799.02     1766.64     41.34 o 
   7   5   0     1750.86     1783.60     89.32 o 
   0   6   0     1513.34     1458.71     36.42 o 
   2   6   0     1816.72     1819.51    135.25 o 
   4   6   0      625.38      623.79     24.91 o 
   6   6   0       20.87       30.58     11.80 o 
   1   7   0     3626.06     3726.81     60.76 o 
   3   7   0     3093.10     3105.44    358.11 o 
   5   7   0     2345.55     2518.17    134.38 o 
   0   8   0     1493.24     1554.53     66.92 o 
   2   8   0     1543.86     1418.65     47.44 o 
   4   8   0     2420.63     2079.33     89.99 o 
   1   9   0      419.50      435.46     41.25 o 
   3   9   0      255.74      271.60     24.82 o 
  -7   1   1      936.70     1058.57     50.05 o 
  -5   1   1     7462.49     7654.52     98.47 o 
  -3   1   1    10919.35    10837.13    188.40 o 
  -1   1   1    12081.63    12150.91    114.24 o 
   1   1   1    69843.08    67854.56   7243.23 o 
   3   1   1    18431.28    19051.07    216.21 o 
   5   1   1     6196.43     6641.22    122.72 o 
   7   1   1     6517.81     6715.07    117.34 o 
  -8   2   1      402.03      428.76     37.33 o 
  -6   2   1      328.38      342.18     25.74 o 
  -4   2   1     3731.73     3534.19     46.20 o 
  -2   2   1      219.90      152.19      8.33 o 
   0   2   1    37229.82    37094.53    660.58 o 
   2   2   1      873.39      877.43    101.55 o 
   4   2   1     5769.89     5887.38     61.86 o 
   6   2   1     2908.26     3025.07     80.14 o 
   8   2   1      170.06      182.37     24.26 o 
  -7   3   1     1078.37     1040.78    122.57 o 
  -5   3   1      976.73      927.37     28.34 o 
  -3   3   1     5453.75     5313.13     71.03 o 
  -1   3   1     3692.37     3694.47     74.42 o 
   1   3   1    10580.72    11053.68     87.79 o 
   3   3   1     1859.26     1605.81     54.42 o 
   5   3   1     4545.11     4583.68     73.22 o 
   7   3   1      477.26      487.64     41.46 o 
  -6   4   1     1256.47     1210.18     35.73 o 
  -4   4   1     8439.13     8258.60    136.34 o 
  -2   4   1     9067.21     8790.41    119.00 o 
   0   4   1    15346.82    15183.08    125.69 o 
   2   4   1    15557.94    15493.53     94.33 o 
   4   4   1     8651.72     8291.47     80.61 o 
   6   4   1     4765.74     4842.47     72.07 o 
  -7   5   1       60.74       78.77     14.68 o 
  -5   5   1      336.45      355.33     20.05 o 
  -3   5   1       71.56       59.75     11.42 o 
  -1   5   1     1832.35     1667.31     27.63 o 
   1   5   1      169.84      172.45     20.16 o 
   3   5   1        2.04       14.37     11.07 o 
   5   5   1        1.84       12.46      9.38 o 
   7   5   1       37.56       52.34     13.37 o 
  -6   6   1      246.99      233.45     23.59 o 
  -4   6   1     5913.22     5766.95    158.33 o 
  -2   6   1     1530.99     1633.12     96.75 o 
   0   6   1     9699.99     9565.03     80.81 o 
   2   6   1     5930.48     6186.58    412.06 o 
   4   6   1     3803.52     3621.90    125.73 o 
   6   6   1     1236.10     1267.38     40.56 o 
  -5   7   1        1.51       12.27     12.36 o 
  -3   7   1     1580.52     1801.03    263.00 o 
  -1   7   1     3111.80     2878.65     47.40 o 
   1   7   1      508.03      509.45     26.40 o 
   3   7   1     3896.45     3913.10    363.11 o 
   5   7   1      359.88      382.07     29.59 o 
  -4   8   1     1581.20     1624.67     78.60 o 
  -2   8   1     1407.94     1365.23     45.82 o 
   0   8   1     1998.35     1960.71     67.78 o 
   2   8   1     1405.93     1406.09     68.92 o 
   4   8   1      868.38      826.94     58.39 o 
  -3   9   1     1434.42     1426.56     95.31 o 
  -1   9   1     1437.85     1380.96     72.14 o 
   1   9   1      941.32      835.70     53.57 o 
   3   9   1     1763.67     1590.90     56.14 o 
  -8   0   2     2832.11     3065.66    119.73 o 
  -6   0   2     1606.97     1660.26     72.61 o 
  -4   0   2    13376.94    12678.28    113.85 o 
  -2   0   2     6744.11     6006.78     55.46 o 
   2   0   2    62395.64    65190.16   3064.97 o 
   4   0   2     3378.83     3232.37     45.36 o 
   6   0   2     6120.16     6460.65    149.00 o 
   8   0   2     1247.97     1283.89     78.77 o 
  -7   1   2        6.71       18.11     14.22 o 
  -5   1   2      507.42      483.11     28.58 o 
  -3   1   2     3136.22     3398.34     75.96 o 
  -1   1   2       49.58       53.69      7.21 o 
   1   1   2     8685.15     9094.16    227.79 o 
   3   1   2      960.68      873.75     14.37 o 
   5   1   2      183.07      152.96     12.52 o 
   7   1   2      382.74      401.34     30.94 o 
  -8   2   2      996.25      988.98     52.96 o 
  -6   2   2      534.89      623.76     33.16 o 
  -4   2   2    16566.70    16783.99    409.61 o 
  -2   2   2       21.07        9.71      3.14 o 
   0   2   2     9358.26     9440.12     99.65 o 
   2   2   2     1087.93      878.27     13.56 o 
   4   2   2     3095.09     2865.87     42.64 o 
   6   2   2     3999.92     4328.70    327.71 o 
   8   2   2      930.73      993.03     96.05 o 
  -7   3   2     1550.98     1754.66     59.67 o 
  -5   3   2     3668.39     3589.92     88.01 o 
  -3   3   2    10252.31    10261.00    217.35 o 
  -1   3   2     8391.30     8517.74    106.21 o 
   1   3   2     2710.44     2351.57     38.89 o 
   3   3   2     8771.91     8461.40     53.97 o 
   5   3   2     2058.86     2059.40     62.81 o 
   7   3   2     4347.07     4443.23    503.73 o 
  -6   4   2      765.02      753.53     28.59 o 
  -4   4   2      693.04      633.29     22.94 o 
  -2   4   2      223.92      202.92     16.13 o 
   0   4   2    11123.32    11075.93     82.98 o 
   2   4   2     7709.49     8139.82    128.43 o 
   4   4   2      275.87      266.03     15.91 o 
   6   4   2      468.42      494.41     39.58 o 
  -7   5   2     3128.44     3190.61     95.43 o 
  -5   5   2       76.20       71.33     11.94 o 
  -3   5   2     5835.80     5503.38     87.11 o 
  -1   5   2     6737.94     7090.72    266.85 o 
   1   5   2     3894.30     3485.29    106.20 o 
   3   5   2    10774.57    10705.98    159.62 o 
   5   5   2     1470.63     1406.14     40.80 o 
   7   5   2      780.79      873.47     35.18 o 
  -6   6   2      144.04      131.80     16.03 o 
  -4   6   2      179.49      153.64     14.24 o 
  -2   6   2      599.85      576.57     31.35 o 
   0   6   2      421.23      404.23     18.03 o 
   2   6   2      272.48      254.23     34.08 o 
   4   6   2      787.65      748.99     27.11 o 
   6   6   2        7.28        8.88     14.08 o 
  -5   7   2     1918.52     1910.73     58.34 o 
  -3   7   2     2839.94     2789.52     64.77 o 
  -1   7   2     5952.04     5817.02    178.73 o 
   1   7   2      382.77      371.64     22.76 o 
   3   7   2     5592.90     5799.30    743.63 o 
   5   7   2      548.47      602.90     54.24 o 
  -4   8   2     1165.30     1083.50     46.43 o 
  -2   8   2     1251.13     1154.72     43.90 o 
   0   8   2      786.45      729.72     71.88 o 
   2   8   2      799.30      854.82    210.91 o 
   4   8   2      645.62      662.64    104.57 o 
  -3   9   2      408.19      366.60     29.14 o 
  -1   9   2       90.34       52.50     20.72 o 
   1   9   2     1962.31     1903.44     82.07 o 
  -7   1   3     3435.40     3422.83    104.72 o 
  -5   1   3    10318.79    10466.97    160.73 o 
  -3   1   3    12951.68    13161.34    315.37 o 
  -1   1   3    32576.79    31604.91    558.09 o 
   1   1   3    10758.73    11328.34    352.07 o 
   3   1   3    16233.97    16329.87    220.57 o 
   5   1   3     1393.66     1430.96     63.00 o 
   7   1   3     2695.45     2905.71     76.96 o 
  -8   2   3      696.32      699.24     44.19 o 
  -6   2   3      900.02      917.73     63.25 o 
  -4   2   3     5475.70     5529.07     94.02 o 
  -2   2   3     5397.95     5460.59     83.62 o 
   0   2   3       13.80       13.63      4.52 o 
   2   2   3    15710.54    16530.60    366.09 o 
   4   2   3      108.77       83.47      9.81 o 
   6   2   3      572.82      593.15     67.84 o 
   8   2   3      415.38      390.50     42.26 o 
  -7   3   3     1215.93     1176.90     49.21 o 
  -5   3   3     1096.85     1077.56     29.84 o 
  -3   3   3     7621.69     7396.01    115.03 o 
  -1   3   3     3481.04     3233.09     48.34 o 
   1   3   3     1863.75     1879.22     34.13 o 
   3   3   3     7674.86     7547.47    184.17 o 
   5   3   3      230.53      245.43     16.27 o 
   7   3   3      992.25     1037.99     47.03 o 
  -6   4   3     2577.98     2644.70     52.63 o 
  -4   4   3    11010.78    10566.98    207.03 o 
  -2   4   3     8005.67     7514.80    271.58 o 
   0   4   3    22334.02    22847.46    233.64 o 
   2   4   3     1038.66      943.27     15.91 o 
   4   4   3     8636.70     8598.29    108.67 o 
   6   4   3     1236.68     1331.07     38.80 o 
  -7   5   3       53.66       51.14     17.48 o 
  -5   5   3      160.57      155.77     15.10 o 
  -3   5   3      219.09      217.83     13.97 o 
  -1   5   3      303.03      348.34     29.86 o 
   1   5   3     2291.83     2320.06    101.69 o 
   3   5   3      253.98      260.95     15.64 o 
   5   5   3       68.66       55.16     11.10 o 
   7   5   3       16.81       20.98     11.86 o 
  -6   6   3     3243.18     3134.48     62.89 o 
  -4   6   3      919.16      859.96     31.16 o 
  -2   6   3     6698.12     6777.24     59.88 o 
   0   6   3     6037.87     5761.53    136.51 o 
   2   6   3     3796.15     4288.62    169.82 o 
   4   6   3     2316.39     2345.71    121.32 o 
   6   6   3     1454.10     1519.72     98.04 o 
  -5   7   3      740.56      691.66     30.20 o 
  -3   7   3      461.53      438.50     27.92 o 
  -1   7   3     4178.98     3901.65     56.66 o 
   1   7   3       65.15       57.38     12.48 o 
   3   7   3     2143.92     2192.38    205.32 o 
   5   7   3      303.84      270.75     25.59 o 
  -4   8   3     2197.07     2152.71     65.01 o 
  -2   8   3     1135.94     1158.34     43.94 o 
   0   8   3     2256.81     2153.72     77.19 o 
   2   8   3     1168.07     1348.77    295.74 o 
   4   8   3     1175.56     1337.94    225.50 o 
  -1   9   3     2752.39     2566.63     99.12 o 
   1   9   3      123.71      136.17     26.75 o 
  -8   0   4     2343.83     2330.14    103.10 o 
  -6   0   4     6570.20     6723.74    147.28 o 
  -4   0   4    28438.85    28289.79    132.65 o 
  -2   0   4    26327.20    26816.73    490.01 o 
   0   0   4    20872.06    21092.44    123.01 o 
   2   0   4   151561.64   125810.79   2394.71 o 
   4   0   4     4383.15     4183.26     83.14 o 
   6   0   4     5865.99     6433.38    150.94 o 
   8   0   4      848.77      910.28     68.46 o 
  -7   1   4      403.13      376.83     28.94 o 
  -5   1   4      343.68      350.42     18.63 o 
  -3   1   4       40.32       41.27     15.95 o 
  -1   1   4      546.00      584.36     16.49 o 
   1   1   4     1656.16     1948.55     98.18 o 
   3   1   4     2885.48     2966.33     45.39 o 
   5   1   4      684.14      690.50     23.32 o 
   7   1   4      101.11      104.34     19.20 o 
  -8   2   4     1191.99     1234.68    119.25 o 
  -6   2   4      567.80      628.47     32.73 o 
  -4   2   4    22360.30    22885.88    326.87 o 
  -2   2   4     8169.69     8079.58     79.20 o 
   0   2   4    36426.90    38287.15   1556.42 o 
   2   2   4     2130.92     1950.67     54.80 o 
   4   2   4     4223.81     4465.78     63.42 o 
   6   2   4     2134.36     2094.43    141.89 o 
   8   2   4      838.39      964.93     89.60 o 
  -7   3   4     1825.96     1845.63    118.16 o 
  -5   3   4     6656.06     6711.52     74.93 o 
  -3   3   4    15626.22    16271.94    166.32 o 
  -1   3   4    54700.10    55305.04    992.82 o 
   1   3   4     4194.79     3932.55     79.12 o 
   3   3   4    11602.74    10923.61    391.90 o 
   5   3   4     2656.90     2712.50    119.48 o 
   7   3   4     1605.69     1712.56    127.80 o 
  -6   4   4     1021.93      969.17     32.25 o 
  -4   4   4      184.72      178.01     14.22 o 
  -2   4   4     2814.10     2858.99     29.07 o 
   0   4   4      741.78      642.59     18.05 o 
   2   4   4     6463.76     6672.37     62.67 o 
   4   4   4     1528.74     1515.17     34.14 o 
   6   4   4      631.51      623.24     27.36 o 
  -7   5   4     1391.10     1510.33     45.69 o 
  -5   5   4     8662.27     8684.96     94.11 o 
  -3   5   4      730.32      688.56     22.88 o 
  -1   5   4    20022.60    20697.15    274.83 o 
   1   5   4     8067.70     7748.81     81.85 o 
   3   5   4    10044.92     9638.24    177.62 o 
   5   5   4     3090.28     3135.61     86.19 o 
   7   5   4      653.05      689.65     38.54 o 
  -6   6   4      737.62      684.57     26.04 o 
  -4   6   4       56.86       58.38      9.77 o 
  -2   6   4      318.86      300.66     16.34 o 
   0   6   4     3063.76     3030.26    125.38 o 
   2   6   4      337.40      347.11     34.74 o 
   4   6   4      844.80      861.56    145.90 o 
   6   6   4      198.13      202.07     22.42 o 
  -5   7   4     1983.31     2034.08     50.40 o 
  -3   7   4     3819.65     3866.09     81.93 o 
  -1   7   4     5281.37     5201.14     99.49 o 
   1   7   4     3552.42     3499.82    141.21 o 
   3   7   4     1810.22     1924.91    213.27 o 
   5   7   4     1529.83     1625.13     58.31 o 
  -4   8   4     1054.71      965.70     44.70 o 
  -2   8   4     2676.28     2490.23     64.65 o 
   0   8   4     4020.55     3788.65     74.46 o 
   2   8   4      114.60      150.33     33.29 o 
   4   8   4     1690.31     1735.36    315.06 o 
  -1   9   4      577.82      511.03     45.29 o 
   1   9   4       42.52       13.48     19.91 o 
  -7   1   5     1547.22     1553.89     55.06 o 
  -5   1   5     4306.52     4069.15    103.14 o 
  -3   1   5    27116.29    28951.80    494.58 o 
  -1   1   5    22805.75    23286.43    440.80 o 
   1   1   5    21670.43    22380.89   1168.69 o 
   3   1   5    39418.26    38222.04   1634.33 o 
   5   1   5     5314.54     5866.60    238.85 o 
   7   1   5     2547.02     2596.59    220.65 o 
  -8   2   5      414.04      466.93     34.11 o 
  -6   2   5      538.32      532.02     23.62 o 
  -4   2   5     4548.88     4584.88    131.92 o 
  -2   2   5     2024.09     1847.15     23.61 o 
   0   2   5    18062.74    20053.99    820.80 o 
   2   2   5    11710.95    11875.08    244.62 o 
   4   2   5     2473.43     2456.07     84.78 o 
   6   2   5     2378.23     2462.33     54.22 o 
   8   2   5      371.35      405.18     61.47 o 
  -7   3   5      225.62      244.29     19.15 o 
  -5   3   5     3986.54     3917.60     57.03 o 
  -3   3   5      889.40      834.04     14.52 o 
  -1   3   5    17437.38    17635.63    217.78 o 
   1   3   5     4137.78     4146.20     58.91 o 
   3   3   5     4738.44     4256.77    176.97 o 
   5   3   5     1632.70     1685.37     73.91 o 
   7   3   5     1340.31     1265.37    106.29 o 
  -6   4   5     1423.62     1487.34     34.66 o 
  -4   4   5     9488.63     9394.96    114.22 o 
  -2   4   5    10689.74    10697.61     60.89 o 
   0   4   5    21680.54    22156.77    269.72 o 
   2   4   5    17492.65    17800.05    256.62 o 
   4   4   5     4228.80     4248.87     57.64 o 
   6   4   5     6474.52     6647.83    293.97 o 
  -7   5   5      232.88      243.54     17.51 o 
  -5   5   5        1.31       18.83      8.76 o 
  -3   5   5      915.81      854.64     22.23 o 
  -1   5   5      495.82      495.37     15.06 o 
   1   5   5      722.78      683.76     42.68 o 
   3   5   5       47.73       73.29     17.56 o 
   5   5   5        5.83       14.62     11.16 o 
   7   5   5        0.13       16.04     15.41 o 
  -6   6   5      803.61      808.43     33.05 o 
  -4   6   5     4938.52     4666.93     69.02 o 
  -2   6   5     2826.63     2814.84     50.08 o 
   0   6   5     7535.36     7583.74    250.42 o 
   2   6   5     6084.06     6988.05    259.51 o 
   4   6   5     3335.71     3399.42    375.84 o 
   6   6   5     2104.07     2341.31     93.38 o 
  -5   7   5     1897.75     1903.30     49.39 o 
  -3   7   5       28.40        9.83     12.13 o 
  -1   7   5     3091.72     3016.93     50.74 o 
   1   7   5     3789.69     4051.75    262.04 o 
   3   7   5      407.33      458.18     29.45 o 
   5   7   5     2020.80     2008.46     75.22 o 
  -4   8   5     1400.99     1380.81     53.27 o 
  -2   8   5     1816.57     1906.51     57.08 o 
   0   8   5     1923.11     1953.47     54.50 o 
   2   8   5     1401.26     1505.49    315.48 o 
   4   8   5      625.21      716.21     64.11 o 
  -1   9   5     2390.05     2568.91    101.29 o 
   1   9   5     1796.30     1728.96     78.83 o 
  -8   0   6     5237.12     5648.70    162.85 o 
  -6   0   6     1521.75     1546.97     69.57 o 
  -4   0   6    12031.03    11870.85    315.00 o 
  -2   0   6    12404.88    11779.00    121.44 o 
   0   0   6    12218.41    12733.87    199.59 o 
   2   0   6    24316.50    21962.05    182.56 o 
   4   0   6    23371.73    24113.08    166.05 o 
   6   0   6     4158.34     4293.32    121.11 o 
   8   0   6     1483.61     1452.92     83.63 o 
  -7   1   6      323.67      344.57     27.66 o 
  -5   1   6       77.92       67.20      7.54 o 
  -3   1   6      301.89      256.34      7.19 o 
  -1   1   6     3478.19     3852.77     63.47 o 
   1   1   6      469.82      540.36     15.07 o 
   3   1   6     6607.06     6708.99    161.07 o 
   5   1   6       44.69       78.32     11.94 o 
   7   1   6      390.63      344.83     48.50 o 
  -8   2   6      558.42      611.10     38.98 o 
  -6   2   6      652.15      671.99     26.28 o 
  -4   2   6      797.30      718.78     16.39 o 
  -2   2   6    35230.73    37290.85    407.71 o 
   0   2   6      394.37      519.17     16.60 o 
   2   2   6    27280.42    28013.35    629.73 o 
   4   2   6       33.10       60.80     12.44 o 
   6   2   6     4087.35     4177.83     75.10 o 
   8   2   6      769.52      822.40    111.03 o 
  -7   3   6      274.13      251.51     19.60 o 
  -5   3   6     2205.31     2153.32     36.73 o 
  -3   3   6     6849.41     6964.27     65.86 o 
  -1   3   6    12690.42    13411.87    187.73 o 
   1   3   6    12958.93    13114.59    143.51 o 
   3   3   6     6035.40     5753.33    163.31 o 
   5   3   6     2431.62     2435.53     67.85 o 
   7   3   6     1652.57     1765.30    196.85 o 
  -6   4   6      223.64      233.43     15.56 o 
  -4   4   6     4375.04     4352.06     56.78 o 
  -2   4   6       94.20       88.06      7.11 o 
   0   4   6      522.60      501.75     18.70 o 
   2   4   6     5720.25     6153.59     73.56 o 
   4   4   6     1767.45     1709.25     51.89 o 
   6   4   6      394.15      428.82     23.78 o 
  -7   5   6     1133.29     1207.17     75.22 o 
  -5   5   6     4320.79     4280.41     56.92 o 
  -3   5   6      888.76      933.72     28.06 o 
  -1   5   6     6773.88     6544.15     79.64 o 
   1   5   6     4105.95     4304.39    152.86 o 
   3   5   6     7227.89     7043.58    298.59 o 
   5   5   6     3512.36     3385.82     75.68 o 
  -6   6   6       92.19       83.78     16.81 o 
  -4   6   6      689.59      677.26     27.72 o 
  -2   6   6      480.29      430.20     19.16 o 
   0   6   6      366.75      357.17     19.11 o 
   2   6   6     1001.52     1081.15     41.14 o 
   4   6   6       50.84       52.61     13.43 o 
   6   6   6      787.81      691.54     70.97 o 
  -5   7   6      988.26     1021.36     36.86 o 
  -3   7   6     2991.13     3095.78    118.80 o 
  -1   7   6     5137.04     5181.62     82.91 o 
   1   7   6     3937.50     4396.95    249.07 o 
   3   7   6     1418.36     1588.04    243.67 o 
   5   7   6     1394.44     1425.75    146.49 o 
  -4   8   6     1401.17     1329.68     62.66 o 
  -2   8   6      603.01      605.75     38.14 o 
   0   8   6     1869.53     1990.21     47.05 o 
   2   8   6     1975.37     2111.60    395.51 o 
   4   8   6      112.07      128.32     35.00 o 
  -1   9   6      249.51      273.83     34.23 o 
   1   9   6      164.04      149.06     27.16 o 
  -7   1   7     3404.65     3508.33     82.47 o 
  -5   1   7     6206.38     5981.05    130.96 o 
  -3   1   7     5123.92     4895.93     98.71 o 
  -1   1   7    38245.67    38513.27    635.92 o 
   1   1   7      320.47      226.27     11.66 o 
   3   1   7    17044.96    16487.09    513.54 o 
   5   1   7     2420.76     2646.83     88.39 o 
   7   1   7     1352.90     1406.15     53.99 o 
  -8   2   7     1572.33     1544.97     59.80 o 
  -6   2   7      656.99      629.13     25.50 o 
  -4   2   7     1035.57      881.88     18.17 o 
  -2   2   7    11233.15    11322.64     86.77 o 
   0   2   7       26.29       32.29      6.61 o 
   2   2   7      933.53      872.33     21.57 o 
   4   2   7     3643.31     3640.08    156.59 o 
   6   2   7      157.18      172.38     16.10 o 
  -7   3   7      782.96      796.96     31.73 o 
  -5   3   7      792.62      742.33     19.46 o 
  -3   3   7     3609.55     3675.58     31.10 o 
  -1   3   7     6611.86     6515.32    137.56 o 
   1   3   7     1014.90     1043.25     49.97 o 
   3   3   7     3065.39     3031.24     43.35 o 
   5   3   7     1520.31     1536.62     96.61 o 
   7   3   7      231.24      246.11     26.20 o 
  -6   4   7     3755.87     3663.87     53.09 o 
  -4   4   7     2840.73     2767.88     63.00 o 
  -2   4   7    14844.36    15079.41     87.78 o 
   0   4   7     2462.73     2397.33     31.33 o 
   2   4   7    15478.44    15982.56    210.79 o 
   4   4   7      455.26      433.78     20.01 o 
   6   4   7     2768.75     2873.66    199.75 o 
  -7   5   7       99.45       92.96     11.19 o 
  -5   5   7        0.04        4.18      8.51 o 
  -3   5   7      212.01      211.76     15.33 o 
  -1   5   7     1439.07     1538.87     43.50 o 
   1   5   7      568.92      660.95     30.81 o 
   3   5   7     1991.25     2024.77     83.97 o 
   5   5   7        8.96       24.03     12.08 o 
  -6   6   7     1150.76     1161.67     50.41 o 
  -4   6   7     4554.99     4323.06     68.24 o 
  -2   6   7     1513.51     1563.55     42.77 o 
   0   6   7     4055.82     4172.90    202.12 o 
   2   6   7     5182.58     5315.47    291.52 o 
   4   6   7     1148.29     1187.53     46.07 o 
   6   6   7     1636.77     1623.43     59.95 o 
  -5   7   7     1158.57     1142.85     57.41 o 
  -3   7   7      627.44      627.38     33.80 o 
  -1   7   7      872.54      865.70     25.47 o 
   1   7   7      590.62      609.69     53.96 o 
   3   7   7     1060.40     1130.13    111.49 o 
   5   7   7      164.27      169.42     22.18 o 
  -4   8   7      359.81      378.50     39.13 o 
  -2   8   7     3301.59     3264.09     75.98 o 
   0   8   7      947.39      957.65     81.04 o 
   2   8   7     1959.16     2250.38    359.79 o 
   4   8   7      640.97      663.91     47.40 o 
  -1   9   7     1932.26     2010.56     93.52 o 
   1   9   7      771.07      713.68     53.95 o 
  -8   0   8     2348.67     2392.53    105.92 o 
  -6   0   8    10580.73    10410.93    186.65 o 
  -4   0   8    12418.99    12618.92     87.42 o 
  -2   0   8    58940.47    58676.55    589.78 o 
   0   0   8     6647.72     6594.81    100.04 o 
   2   0   8    15643.41    15726.98    166.50 o 
   4   0   8    17002.74    18027.76    314.98 o 
   6   0   8     2241.34     2326.94     91.03 o 
   8   0   8      796.13      978.03     71.67 o 
  -7   1   8      410.12      378.94     30.89 o 
  -5   1   8     2867.52     2795.00     58.50 o 
  -3   1   8        7.39       30.54      6.41 o 
  -1   1   8     3622.46     3588.02    124.73 o 
   1   1   8     2053.10     2273.52     28.51 o 
   3   1   8      585.30      550.91     15.87 o 
   5   1   8     1328.15     1321.32     34.17 o 
   7   1   8       14.24       31.22     15.26 o 
  -8   2   8      966.20     1041.39     50.03 o 
  -6   2   8     3185.97     3202.70     56.55 o 
  -4   2   8      974.25      911.65     19.22 o 
  -2   2   8    23802.54    24505.52    244.98 o 
   0   2   8    12765.19    12851.65    389.12 o 
   2   2   8     8047.90     8070.31    153.58 o 
   4   2   8     2476.02     2344.34    132.61 o 
   6   2   8      757.43      855.85     40.93 o 
  -7   3   8     1627.08     1657.89     45.22 o 
  -5   3   8     6444.70     6020.79     77.55 o 
  -3   3   8     3381.44     3141.74     29.12 o 
  -1   3   8    38872.70    41540.57   1281.62 o 
   1   3   8    14557.31    15417.03    472.25 o 
   3   3   8     3589.80     3349.16    143.16 o 
   5   3   8     2646.24     2699.98    142.35 o 
   7   3   8      193.18      207.87     24.53 o 
  -6   4   8     1706.48     1684.82     44.27 o 
  -4   4   8      862.32      827.94     20.56 o 
  -2   4   8     1861.19     1840.60     25.19 o 
   0   4   8     1754.18     1873.07     44.37 o 
   2   4   8      249.59      241.14     14.45 o 
   4   4   8     2023.19     2125.34     55.82 o 
   6   4   8      705.59      638.40     72.68 o 
  -5   5   8     6058.78     5901.72    110.99 o 
  -3   5   8     8285.34     8626.46    286.99 o 
  -1   5   8     3748.59     3836.47    105.04 o 
   1   5   8     6004.63     6096.09    202.24 o 
   3   5   8     4594.71     4903.24    259.85 o 
   5   5   8     2748.78     2526.90     66.02 o 
  -6   6   8      458.51      405.33     20.68 o 
  -4   6   8     1563.70     1478.92     40.84 o 
  -2   6   8      163.66      164.45     12.42 o 
   0   6   8      163.77      169.82     13.44 o 
   2   6   8      551.50      631.63     30.03 o 
   4   6   8      145.40      121.13     17.15 o 
   6   6   8       93.29      120.57     20.16 o 
  -5   7   8     2408.26     2405.18     52.54 o 
  -3   7   8      850.64      977.24     63.36 o 
  -1   7   8     7658.95     7940.90    147.92 o 
   1   7   8     1937.44     1971.60    123.08 o 
   3   7   8     3310.80     3624.87    277.79 o 
   5   7   8      615.77      640.35     92.18 o 
  -4   8   8      902.08      820.51     34.34 o 
  -2   8   8     1645.97     1713.68     46.64 o 
   0   8   8     2056.08     2034.29    154.05 o 
   2   8   8     2360.56     2590.26    504.16 o 
  -1   9   8       86.04       98.74     14.73 o 
   1   9   8      391.93      331.40     38.63 o 
  -7   1   9     1726.49     1727.81     57.56 o 
  -5   1   9    11439.58    11311.05    178.27 o 
  -3   1   9     4438.20     4424.12     75.28 o 
  -1   1   9    61727.83    59567.57   1692.90 o 
   1   1   9    19816.59    19343.78    668.10 o 
   3   1   9     6390.39     6428.28    292.70 o 
   5   1   9    14150.91    14638.19    377.26 o 
   7   1   9      407.31      408.49     31.02 o 
  -6   2   9     2054.35     1991.41     44.82 o 
  -4   2   9     2605.29     2561.04     31.79 o 
  -2   2   9     6011.58     5941.63     83.83 o 
   0   2   9     5961.73     6228.13    102.42 o 
   2   2   9    12644.38    12662.15    317.29 o 
   4   2   9     1118.65     1171.64    101.10 o 
   6   2   9     2223.85     2252.28     95.62 o 
  -7   3   9      322.73      351.15     22.42 o 
  -5   3   9     2618.89     2507.57     46.74 o 
  -3   3   9     2412.58     2395.34     26.28 o 
  -1   3   9     5221.81     5295.93     39.81 o 
   1   3   9     9196.58     9700.53     79.27 o 
   3   3   9     2703.96     2479.47     66.39 o 
   5   3   9     1378.77     1436.78     88.48 o 
   7   3   9      571.39      615.08     71.95 o 
  -6   4   9     1705.01     1794.16     37.93 o 
  -4   4   9     8456.24     8272.18     64.81 o 
  -2   4   9    10697.81    11180.48     79.00 o 
   0   4   9    18447.53    19065.32    329.34 o 
   2   4   9    12079.49    12387.34    133.49 o 
   4   4   9     5676.00     5434.76    357.79 o 
   6   4   9     1861.23     1835.20     57.74 o 
  -5   5   9      342.01      307.59     17.01 o 
  -3   5   9       14.93       15.42      8.24 o 
  -1   5   9      329.83      289.80     15.72 o 
   1   5   9       39.17       36.68     11.45 o 
   3   5   9        3.54        1.51     11.45 o 
   5   5   9       72.11       72.22     15.28 o 
  -6   6   9     1863.90     1741.59     56.88 o 
  -4   6   9     2086.47     2040.72     41.11 o 
  -2   6   9     8793.81     9046.64    176.02 o 
   0   6   9     2155.48     2365.34    109.83 o 
   2   6   9     7075.03     7349.38    323.59 o 
   4   6   9     1850.20     1828.45     58.67 o 
  -5   7   9     1616.05     1489.96     38.44 o 
  -3   7   9     2197.64     2146.11     50.61 o 
  -1   7   9      327.52      316.70     16.99 o 
   1   7   9     3612.65     3514.01    129.09 o 
   3   7   9      919.64      997.16     87.80 o 
   5   7   9      564.58      564.41     38.74 o 
  -2   8   9      974.80     1000.73     36.23 o 
   0   8   9     2369.55     2540.56    104.77 o 
   2   8   9     1140.87     1286.76    170.21 o 
  -1   9   9     1502.09     1606.55     89.13 o 
   1   9   9     2282.87     2209.43     94.20 o 
  -8   0  10       37.99       68.38     24.54 o 
  -6   0  10     9803.64     9871.62    181.01 o 
  -4   0  10     3639.37     3680.14     72.74 o 
  -2   0  10    30726.30    32531.17    164.97 o 
   0   0  10    13658.50    13131.73    163.36 o 
   2   0  10    22804.21    21661.92    627.69 o 
   4   0  10     3644.35     3500.49    233.52 o 
   6   0  10    12024.05    11931.90    210.04 o 
  -7   1  10       10.32       38.60     14.23 o 
  -5   1  10      408.40      411.89     16.65 o 
  -3   1  10     2189.71     2285.00     24.65 o 
  -1   1  10      100.19      141.34     18.75 o 
   1   1  10      275.93      250.21     23.43 o 
   3   1  10      237.70      238.60     11.73 o 
   5   1  10     2617.28     2627.29    120.98 o 
   7   1  10       14.57       36.83     19.91 o 
  -6   2  10      515.72      520.35     23.94 o 
  -4   2  10     2587.78     2467.71     48.05 o 
  -2   2  10      916.45      755.55     17.40 o 
   0   2  10    22722.35    23311.47    584.49 o 
   2   2  10     7463.75     7563.07    148.99 o 
   4   2  10     5355.42     5378.69    321.41 o 
   6   2  10     1223.85     1249.84     87.20 o 
  -7   3  10      922.05      932.66     34.98 o 
  -5   3  10     1325.34     1253.83     25.70 o 
  -3   3  10     3811.79     3878.57     66.96 o 
  -1   3  10     7342.17     7646.09    211.95 o 
   1   3  10    15812.61    16478.57    112.79 o 
   3   3  10     8525.85     8334.13    473.17 o 
   5   3  10     2905.52     2977.52    233.45 o 
   7   3  10     1017.78     1015.41     69.08 o 
  -6   4  10      680.62      636.84     25.50 o 
  -4   4  10      957.22      876.39     24.51 o 
  -2   4  10     7565.52     8177.71     68.44 o 
   0   4  10       14.36       46.07     12.23 o 
   2   4  10     1309.46     1364.41     50.09 o 
   4   4  10      742.59      655.79     66.65 o 
   6   4  10      457.20      445.00     30.12 o 
  -5   5  10     3281.81     3091.11     49.95 o 
  -3   5  10     6272.16     6396.46    139.80 o 
  -1   5  10     3225.35     3388.54     93.21 o 
   1   5  10     7854.38     7794.11    158.95 o 
   3   5  10     2445.76     2609.54    136.53 o 
   5   5  10     3918.17     3728.75     84.01 o 
  -6   6  10        2.38        6.74      9.13 o 
  -4   6  10      459.49      428.54     19.92 o 
  -2   6  10     1524.90     1556.53     40.25 o 
   0   6  10      485.88      451.09     26.86 o 
   2   6  10     1336.70     1336.95     35.34 o 
   4   6  10      100.31      115.76     18.34 o 
  -5   7  10     1085.99     1066.93     33.32 o 
  -3   7  10     1899.64     1894.19     48.41 o 
  -1   7  10     2104.60     2267.63     53.06 o 
   1   7  10     6249.68     6112.26    437.05 o 
   3   7  10     1532.12     1739.36    241.97 o 
  -2   8  10     1949.21     1875.16     49.66 o 
   0   8  10      242.23      262.93     17.01 o 
   2   8  10     3474.17     3855.39    532.79 o 
  -7   1  11     1162.28     1222.62     49.07 o 
  -5   1  11     5327.03     5299.62     84.91 o 
  -3   1  11     7301.94     7343.67     70.97 o 
  -1   1  11     2151.72     1894.56    126.03 o 
   1   1  11    22499.07    22977.29    492.27 o 
   3   1  11     1649.48     1626.98    129.19 o 
   5   1  11     4773.60     4805.70    156.34 o 
   7   1  11     1425.66     1533.52    150.03 o 
  -6   2  11     2056.94     2040.18     46.49 o 
  -4   2  11      121.47      121.52     10.17 o 
  -2   2  11     3425.58     3475.17     37.13 o 
   0   2  11     2470.13     2422.34     70.57 o 
   2   2  11     1005.14     1015.70     21.11 o 
   4   2  11      810.37      807.71     35.91 o 
   6   2  11     1142.17     1216.12     65.37 o 
  -7   3  11      696.28      696.10     30.78 o 
  -5   3  11     1511.45     1474.59     76.48 o 
  -3   3  11      257.76      232.21     15.96 o 
  -1   3  11     7353.58     8172.25    212.90 o 
   1   3  11     1912.43     1859.85     36.35 o 
   3   3  11     1963.96     1820.77    103.47 o 
   5   3  11     1272.87     1154.19     44.94 o 
   7   3  11      328.42      319.71     41.65 o 
  -6   4  11     2038.46     1916.17     55.87 o 
  -4   4  11     1907.03     1857.22     60.66 o 
  -2   4  11    10432.55    10946.79     93.98 o 
   0   4  11     1433.00     1527.67     33.96 o 
   2   4  11     9136.70     9737.78     91.35 o 
   4   4  11     2718.95     2666.55    139.00 o 
   6   4  11     1019.22      981.87     43.77 o 
  -5   5  11      144.65      126.82     12.91 o 
  -3   5  11      168.33      112.74     14.02 o 
  -1   5  11      253.69      242.22     16.41 o 
   1   5  11      956.86      975.34     29.08 o 
   3   5  11      203.05      225.38     40.34 o 
   5   5  11      498.98      496.90     32.59 o 
  -4   6  11     1333.57     1318.05     36.56 o 
  -2   6  11     6942.94     6981.64     87.68 o 
   0   6  11      305.47      329.24     18.83 o 
   2   6  11     5469.93     5669.28    212.34 o 
   4   6  11     1627.02     1759.30     59.90 o 
  -3   7  11     1810.91     1810.66     47.76 o 
  -1   7  11      613.17      609.45     34.58 o 
   1   7  11      230.28      236.30     21.46 o 
   3   7  11      600.22      664.18    122.78 o 
  -2   8  11     1208.62     1298.33     42.31 o 
   0   8  11     1496.29     1522.91    100.73 o 
   2   8  11     1411.86     1621.23    153.95 o 
  -6   0  12     4904.16     4734.25    123.21 o 
  -4   0  12    13729.89    14203.28    347.20 o 
  -2   0  12    19533.76    19890.63    192.17 o 
   0   0  12    24693.41    24451.92    259.48 o 
   2   0  12     2015.49     1909.98     40.52 o 
   4   0  12     5735.80     5880.49     84.95 o 
   6   0  12     1414.33     1351.56     70.34 o 
  -7   1  12        3.83       14.90     12.34 o 
  -5   1  12      853.70      810.99     22.82 o 
  -3   1  12     1490.32     1477.59     21.46 o 
  -1   1  12      777.30      762.33     59.22 o 
   1   1  12      910.29      966.53     83.27 o 
   3   1  12      295.38      265.61     17.34 o 
   5   1  12        7.50       27.99     10.50 o 
   7   1  12      518.50      534.39     43.77 o 
  -6   2  12     5745.49     5931.71     79.93 o 
  -4   2  12      652.85      677.39     22.93 o 
  -2   2  12     6081.71     6200.15     71.99 o 
   0   2  12     3068.33     3304.57    118.83 o 
   2   2  12     9180.69     9665.28    603.79 o 
   4   2  12     2276.77     2375.52    126.68 o 
   6   2  12      686.22      661.50     51.52 o 
  -7   3  12     2028.60     2082.97     65.65 o 
  -5   3  12     4830.78     4780.57    145.75 o 
  -3   3  12     4110.43     4052.42     72.52 o 
  -1   3  12     3052.19     3036.74     80.12 o 
   1   3  12    13689.82    14550.94    503.27 o 
   3   3  12     2805.44     2727.29    155.90 o 
   5   3  12     2274.19     2187.30    152.79 o 
   7   3  12      214.77      184.67     33.19 o 
  -6   4  12      213.79      192.72     17.56 o 
  -4   4  12     2215.43     2074.73     88.98 o 
  -2   4  12      849.18      890.21     27.51 o 
   0   4  12     3231.89     3343.76    109.09 o 
   2   4  12      481.68      493.82     21.66 o 
   4   4  12      178.90      167.15     18.75 o 
   6   4  12      443.43      398.20     29.03 o 
  -5   5  12     1972.07     1918.80     60.23 o 
  -3   5  12     5605.51     5827.70     88.99 o 
  -1   5  12    11186.62    11558.11    155.35 o 
   1   5  12      721.67      715.74     26.05 o 
   3   5  12     3104.57     3204.39    153.63 o 
   5   5  12     1664.40     1700.39    135.47 o 
  -4   6  12       91.04       78.89     13.31 o 
  -2   6  12     2754.32     2819.56     56.28 o 
   0   6  12       13.14       28.52     10.30 o 
   2   6  12        8.39       13.08      9.97 o 
   4   6  12      122.84      146.75     20.62 o 
  -3   7  12     2183.91     2268.35     54.51 o 
  -1   7  12     1349.49     1397.28     71.99 o 
   1   7  12     3394.58     3458.27    177.07 o 
   3   7  12     1365.40     1538.43    162.61 o 
  -2   8  12     1464.49     1512.07     53.46 o 
   0   8  12      702.26      706.85     29.68 o 
   2   8  12      854.57      954.70     98.76 o 
  -7   1  13     1228.44     1271.98     49.56 o 
  -5   1  13     9093.36     9240.63    171.43 o 
  -3   1  13    11701.51    11991.89    153.35 o 
  -1   1  13    10074.43    10846.75    462.10 o 
   1   1  13    32584.71    33170.66    570.89 o 
   3   1  13     2890.13     2798.66    216.08 o 
   5   1  13     4405.12     4331.97    209.15 o 
   7   1  13     1261.35     1377.08    188.66 o 
  -6   2  13      358.79      354.15     21.53 o 
  -4   2  13     5039.10     4940.50     91.78 o 
  -2   2  13     3833.13     3765.03     51.72 o 
   0   2  13     4717.08     4717.08    165.74 o 
   2   2  13     3200.65     3370.02    257.89 o 
   4   2  13     2446.68     2533.95    157.14 o 
   6   2  13      185.10      173.49     19.77 o 
  -7   3  13      469.81      471.47     32.81 o 
  -5   3  13     1605.22     1547.99     71.03 o 
  -3   3  13     4268.79     4230.98     60.82 o 
  -1   3  13      760.15      780.78     41.64 o 
   1   3  13     8202.15     8499.76    116.75 o 
   3   3  13      835.16      729.64     75.51 o 
   5   3  13     2178.29     2065.30    102.81 o 
  -6   4  13     5960.84     5649.03    170.86 o 
  -4   4  13     2164.23     2294.98    113.08 o 
  -2   4  13    12844.83    13193.24    246.71 o 
   0   4  13     9131.07     9496.45    350.39 o 
   2   4  13     6518.77     6663.35    111.14 o 
   4   4  13     4687.16     4620.84    217.01 o 
   6   4  13     1090.63     1118.11     47.62 o 
  -5   5  13       13.86       17.82     10.04 o 
  -3   5  13      150.26      157.29     19.27 o 
  -1   5  13        0.05       12.10     10.01 o 
   1   5  13        0.49        5.14      9.46 o 
   3   5  13      149.64      123.55     18.17 o 
   5   5  13       54.88       66.17     16.71 o 
  -4   6  13     2055.05     1993.96     50.25 o 
  -2   6  13     3338.65     3377.65     75.77 o 
   0   6  13     8523.30     8548.86    206.05 o 
   2   6  13      676.55      681.88     27.27 o 
   4   6  13     3204.73     3296.71    130.91 o 
  -3   7  13     1291.62     1265.45     41.90 o 
  -1   7  13     2883.18     2947.24    145.55 o 
   1   7  13      348.14      344.18     21.67 o 
   3   7  13     1005.08     1155.96     54.42 o 
  -2   8  13     1154.38     1219.57     51.12 o 
   0   8  13      612.64      600.41     28.19 o 
   2   8  13     1527.04     1554.14     84.64 o 
  -6   0  14      295.22      275.85     32.39 o 
  -4   0  14    17200.70    17339.79    124.04 o 
  -2   0  14     8161.12     8061.46    257.44 o 
   0   0  14    22856.68    24206.04    275.53 o 
   2   0  14    20743.54    19023.10    154.22 o 
   4   0  14     3777.25     3921.10    228.39 o 
   6   0  14     2165.92     2038.08     87.36 o 
  -7   1  14        0.70       13.39     13.49 o 
  -5   1  14       19.08        2.76      7.86 o 
  -3   1  14     1011.58     1057.05     20.21 o 
  -1   1  14     3118.22     3394.98     71.54 o 
   1   1  14      322.28      389.10     19.06 o 
   3   1  14      403.00      386.64     16.11 o 
   5   1  14        6.76       11.50     10.69 o 
   7   1  14      360.50      374.73     31.79 o 
  -6   2  14     2297.97     2410.23     51.47 o 
  -4   2  14     3056.40     3067.55     81.05 o 
  -2   2  14     3698.43     3768.18     72.76 o 
   0   2  14     2613.97     2542.16     74.96 o 
   2   2  14    10059.32     9397.15    455.59 o 
   4   2  14     3662.13     3277.71    161.74 o 
   6   2  14     1925.82     1801.16    170.51 o 
  -7   3  14     1182.97     1234.33     61.84 o 
  -5   3  14     2502.13     2345.71     78.64 o 
  -3   3  14     5465.84     5431.28     66.97 o 
  -1   3  14     2138.84     2255.41     59.67 o 
   1   3  14    12105.37    12658.48    209.64 o 
   3   3  14     3600.15     3439.42    236.55 o 
   5   3  14     4671.83     4395.92    340.87 o 
  -6   4  14      189.07      225.12     19.29 o 
  -4   4  14      698.49      620.53     26.31 o 
  -2   4  14     1970.71     1993.97     42.60 o 
   0   4  14     4174.18     4300.48     77.35 o 
   2   4  14       56.34       75.06     22.83 o 
   4   4  14      536.14      505.59     35.43 o 
   6   4  14      135.00      135.50     24.04 o 
  -5   5  14     1110.91     1086.32     45.77 o 
  -3   5  14     6086.91     6169.23    102.45 o 
  -1   5  14     3677.05     3838.22     70.20 o 
   1   5  14    11682.91    11814.92    255.64 o 
   3   5  14     1041.13     1163.02     48.26 o 
   5   5  14     2624.40     2599.92     75.71 o 
  -4   6  14        1.20        6.75     12.57 o 
  -2   6  14      611.75      576.83     33.31 o 
   0   6  14     2161.71     2137.21     48.19 o 
   2   6  14       63.86       48.79     11.06 o 
   4   6  14      615.70      584.68     37.24 o 
  -3   7  14     1586.87     1563.46     56.85 o 
  -1   7  14     1358.73     1445.98     41.62 o 
   1   7  14     2519.71     2659.20    123.34 o 
   3   7  14     1938.81     2160.30     74.66 o 
  -2   8  14     1018.08     1084.42     49.54 o 
   0   8  14     1275.02     1294.65     72.00 o 
  -7   1  15     1675.05     1663.22     57.92 o 
  -5   1  15      324.41      352.64     16.93 o 
  -3   1  15    15277.50    15446.71    116.68 o 
  -1   1  15     1043.36     1094.77     30.86 o 
   1   1  15     7826.95     7741.32    150.48 o 
   3   1  15     7845.38     7664.03    367.32 o 
   5   1  15     1340.37     1386.97     38.64 o 
  -6   2  15      548.62      525.74     25.58 o 
  -4   2  15      673.00      684.41     21.36 o 
  -2   2  15     1531.89     1443.56     35.04 o 
   0   2  15     1089.12     1082.80     31.86 o 
   2   2  15     3290.14     3075.98    132.39 o 
   4   2  15      504.19      447.97     21.29 o 
   6   2  15      590.09      578.02     60.58 o 
  -5   3  15      602.54      556.10     25.07 o 
  -3   3  15     3280.36     3361.78     64.88 o 
  -1   3  15      106.10      104.93     12.80 o 
   1   3  15     5941.96     6406.06    134.40 o 
   3   3  15      824.15      778.83     27.73 o 
   5   3  15      997.97      881.09     93.45 o 
  -6   4  15     1393.49     1285.66     58.21 o 
  -4   4  15     2859.83     2839.99     55.64 o 
  -2   4  15     2716.31     2806.69     56.08 o 
   0   4  15     5797.42     6078.48    150.93 o 
   2   4  15     2681.53     2733.44    127.59 o 
   4   4  15     3874.74     3756.52    378.31 o 
   6   4  15      920.22      950.00     63.63 o 
  -5   5  15      153.94      170.82     17.13 o 
  -3   5  15      139.02      129.63     18.75 o 
  -1   5  15      203.61      230.64     25.25 o 
   1   5  15      277.49      303.15     20.04 o 
   3   5  15       46.56       61.35     15.76 o 
   5   5  15        1.87       16.19     13.54 o 
  -4   6  15      725.84      737.64     39.52 o 
  -2   6  15     3903.64     3964.54     86.60 o 
   0   6  15     2216.03     2304.07     84.41 o 
   2   6  15     2063.88     2085.49     72.65 o 
   4   6  15     1710.58     1759.44     75.39 o 
  -3   7  15      163.98      173.27     28.66 o 
  -1   7  15      764.87      773.01     31.86 o 
   1   7  15     1413.15     1425.62     85.99 o 
   3   7  15       19.56       27.39     16.57 o 
   0   8  15      813.56      838.76     51.54 o 
  -6   0  16     5549.19     5766.75    143.12 o 
  -4   0  16      223.46      218.10     15.59 o 
  -2   0  16    25496.65    24734.53    283.00 o 
   0   0  16     4737.02     4985.85    119.05 o 
   2   0  16     6962.07     6216.65    221.82 o 
   4   0  16     3444.99     3409.32    126.82 o 
   6   0  16      341.01      409.86     42.45 o 
  -7   1  16       77.30       92.00     18.19 o 
  -5   1  16      168.18      156.92     12.88 o 
  -3   1  16     1299.90     1284.42     28.19 o 
  -1   1  16       20.72       47.36     29.65 o 
   1   1  16     1489.83     1471.73     76.68 o 
   3   1  16      124.41      158.15     12.22 o 
   5   1  16        9.86        9.63     11.65 o 
  -6   2  16     1129.59     1178.62     47.42 o 
  -4   2  16     5347.89     5357.37    178.36 o 
  -2   2  16     1694.29     1727.72     57.25 o 
   0   2  16     2257.38     2232.80     45.92 o 
   2   2  16      761.77      712.11     29.37 o 
   4   2  16     4173.65     3846.74    197.44 o 
   6   2  16      327.52      300.85     39.13 o 
  -5   3  16     2150.32     2028.16     47.72 o 
  -3   3  16     5919.16     6000.21    155.24 o 
  -1   3  16     2015.73     2065.52     44.78 o 
   1   3  16      686.30      704.47     48.01 o 
   3   3  16     4856.28     4558.62    318.88 o 
   5   3  16      388.36      444.85     50.91 o 
  -6   4  16      137.70      112.38     18.60 o 
  -4   4  16      147.65      149.24     25.93 o 
  -2   4  16     2121.03     2114.10     46.70 o 
   0   4  16      419.47      440.42     37.32 o 
   2   4  16     2492.52     2409.23    291.12 o 
   4   4  16      100.83      110.91     18.12 o 
  -5   5  16      857.66      815.09     33.65 o 
  -3   5  16     2296.54     2354.16     65.29 o 
  -1   5  16     3801.23     4060.13     67.78 o 
   1   5  16     5438.31     5657.19    159.46 o 
   3   5  16      722.58      800.19     42.14 o 
   5   5  16     1136.24     1204.74    104.33 o 
  -4   6  16       24.82       14.13     13.77 o 
  -2   6  16       47.14       59.06     15.77 o 
   0   6  16     1043.78     1095.18     37.36 o 
   2   6  16       37.39       29.96     11.63 o 
   4   6  16        1.38       -1.06     12.57 o 
  -3   7  16     1571.42     1493.83     58.48 o 
  -1   7  16     1470.49     1536.10     53.46 o 
   1   7  16      953.11     1022.16     37.08 o 
   3   7  16     1267.07     1547.40    110.09 o 
  -5   1  17     2776.34     2745.75     52.68 o 
  -3   1  17     9784.30    10116.70    185.73 o 
  -1   1  17     8638.98     8792.57    134.42 o 
   1   1  17     6336.58     6348.08     99.54 o 
   3   1  17     5320.09     4824.33    228.69 o 
   5   1  17     1529.01     1442.47     48.95 o 
  -6   2  17     1461.97     1425.87     52.00 o 
  -4   2  17      465.98      430.84     21.70 o 
  -2   2  17     5091.21     5037.34     70.12 o 
   0   2  17     3267.75     3231.66     95.50 o 
   2   2  17      269.94      233.23     26.65 o 
   4   2  17     2833.44     2583.75     84.50 o 
   6   2  17       21.92       35.04     13.93 o 
  -5   3  17      913.49      830.85     36.30 o 
  -3   3  17     1870.82     1983.54     45.05 o 
  -1   3  17     3770.72     3828.39    150.54 o 
   1   3  17      303.91      321.43     20.85 o 
   3   3  17     2723.59     2452.16    131.23 o 
   5   3  17      326.00      309.14     34.81 o 
  -4   4  17     5916.14     5524.41    141.00 o 
  -2   4  17     2712.64     3074.46     57.84 o 
   0   4  17     9546.34     9970.63    226.12 o 
   2   4  17     1608.21     1660.46    219.68 o 
   4   4  17     2880.58     2780.20    250.12 o 
  -5   5  17      159.43      144.35     16.64 o 
  -3   5  17      179.69      198.93     22.49 o 
  -1   5  17        4.89       10.77     10.03 o 
   1   5  17       40.45       30.25     11.68 o 
   3   5  17        0.14        6.47     13.50 o 
  -4   6  17     2046.57     2089.65    108.39 o 
  -2   6  17     1248.79     1185.98     49.49 o 
   0   6  17     4703.95     4713.59    151.23 o 
   2   6  17     1735.98     1785.94     62.74 o 
   4   6  17     1024.16     1101.86    125.56 o 
  -1   7  17      785.49      742.39     32.23 o 
   1   7  17     1582.51     1589.29     76.65 o 
  -6   0  18     1615.86     1803.99     80.83 o 
  -4   0  18     4348.59     4302.00     70.14 o 
  -2   0  18     7621.45     7373.91    103.78 o 
   0   0  18    17589.73    17354.91    244.87 o 
   2   0  18     4966.74     4397.05    183.13 o 
   4   0  18     8775.96     8181.25    112.58 o 
  -5   1  18       43.46       42.02     10.36 o 
  -3   1  18       50.93       42.87      9.77 o 
  -1   1  18     1325.84     1481.34     57.90 o 
   1   1  18     1883.90     2013.76    143.70 o 
   3   1  18      275.70      267.39     17.56 o 
   5   1  18      266.13      268.28     36.62 o 
  -6   2  18     1275.34     1385.05     52.14 o 
  -4   2  18     3914.49     3923.91     64.75 o 
  -2   2  18     4511.29     4631.12    101.83 o 
   0   2  18     5239.96     5293.80     98.42 o 
   2   2  18     1266.64     1123.23     91.21 o 
   4   2  18     3068.52     2723.77     98.07 o 
   6   2  18     1020.16      967.65     61.72 o 
  -5   3  18     2487.19     2323.60     52.72 o 
  -3   3  18     5547.86     5527.99    103.94 o 
  -1   3  18     4201.81     4343.29     99.19 o 
   1   3  18     4836.24     4846.53    498.97 o 
   3   3  18     1667.04     1540.25    108.58 o 
   5   3  18     2074.03     1937.93    303.54 o 
  -4   4  18      201.66      208.26     23.04 o 
  -2   4  18      265.81      257.80     19.34 o 
   0   4  18     1920.84     1975.83     73.54 o 
   2   4  18      969.34      974.87     88.12 o 
   4   4  18      125.19      102.35     26.45 o 
  -5   5  18     1610.68     1619.74     67.45 o 
  -3   5  18     2795.68     2701.41     73.45 o 
  -1   5  18     2845.60     3118.71     99.59 o 
   1   5  18     5501.94     5829.32    170.78 o 
   3   5  18     3783.72     4032.79     96.42 o 
  -4   6  18      308.84      279.79     55.93 o 
  -2   6  18        3.55       14.68     12.75 o 
   0   6  18      777.24      787.14     37.98 o 
   2   6  18      951.69      952.43     36.97 o 
  -1   7  18      813.86      885.46     37.77 o 
   1   7  18     1847.83     1788.25     85.50 o 
  -5   1  19      904.82      868.35     37.45 o 
  -3   1  19     2982.15     2944.89     46.28 o 
  -1   1  19     8229.81     8291.25     96.22 o 
   1   1  19     3041.54     3115.56    169.45 o 
   3   1  19     4271.36     3922.48    130.50 o 
   5   1  19     2131.16     1963.06     58.60 o 
  -6   2  19       49.59       63.56     22.53 o 
  -4   2  19     1868.19     1709.53     54.23 o 
  -2   2  19       93.88      131.14     22.38 o 
   0   2  19     2851.50     2887.09     57.53 o 
   2   2  19     1100.54     1060.90     61.09 o 
   4   2  19     1040.46      982.74     39.88 o 
  -5   3  19      483.60      435.06     24.38 o 
  -3   3  19     2427.27     2296.38    106.19 o 
  -1   3  19      700.49      908.43    139.32 o 
   1   3  19     1942.85     1915.70    207.11 o 
   3   3  19     1488.41     1396.71     68.76 o 
   5   3  19      307.34      335.04     33.30 o 
  -4   4  19     2572.14     2570.98    233.64 o 
  -2   4  19     3126.74     3153.87     94.29 o 
   0   4  19     2448.00     2579.99     62.80 o 
   2   4  19     4028.48     4203.54    272.77 o 
   4   4  19     1396.34     1289.30    276.46 o 
  -3   5  19        4.90        2.75     13.76 o 
  -1   5  19      297.75      286.50     20.91 o 
   1   5  19        0.04       17.67     12.02 o 
   3   5  19      160.21      196.26     24.74 o 
  -2   6  19      747.48      805.46    106.90 o 
   0   6  19     3390.27     3534.79    172.87 o 
   2   6  19     1548.74     1579.18     68.83 o 
  -1   7  19       11.90       11.07     11.32 o 
  -6   0  20     2416.99     2697.75    100.68 o 
  -4   0  20     4123.80     4162.23    210.87 o 
  -2   0  20      141.54      325.47     36.01 o 
   0   0  20    11781.21    12958.63    226.80 o 
   2   0  20     1954.40     1923.23     81.31 o 
   4   0  20     2811.33     2469.23     91.89 o 
  -5   1  20       48.51       38.74     15.03 o 
  -3   1  20       71.23       51.94     12.30 o 
  -1   1  20      518.96      583.00     47.08 o 
   1   1  20       27.62       68.22     22.32 o 
   3   1  20     1294.29     1208.16     57.37 o 
   5   1  20        2.24       16.92     13.08 o 
  -4   2  20      797.06      873.46     42.10 o 
  -2   2  20     4998.71     5015.11     77.10 o 
   0   2  20     1649.86     1804.26    132.50 o 
   2   2  20      968.73      911.98     72.91 o 
   4   2  20      871.80      769.43     49.84 o 
  -5   3  20      530.87      521.53     27.28 o 
  -3   3  20     3807.42     3875.30     68.81 o 
  -1   3  20     2879.64     2937.79     65.63 o 
   1   3  20      765.16      836.74     41.41 o 
   3   3  20     1123.95     1054.30     54.57 o 
   5   3  20      642.20      578.39     51.33 o 
  -4   4  20      271.20      286.52     27.01 o 
  -2   4  20      231.29      210.33     18.75 o 
   0   4  20      699.39      725.75     32.15 o 
   2   4  20      305.97      311.84     27.28 o 
   4   4  20     1091.03     1096.27     77.95 o 
  -3   5  20     1704.10     1652.00     59.63 o 
  -1   5  20     1204.77     1268.01     41.80 o 
   1   5  20     1512.60     1686.34     49.76 o 
   3   5  20     3568.53     3962.25    168.44 o 
  -2   6  20        4.23       -2.14     12.66 o 
   0   6  20        1.65       13.31     12.66 o 
   2   6  20      294.06      301.53     29.22 o 
  -5   1  21     3956.38     4081.84    125.17 o 
  -3   1  21     1819.15     1786.10     77.81 o 
  -1   1  21     7247.56     7164.39    392.90 o 
   1   1  21     2034.26     2207.64     85.96 o 
   3   1  21     2879.63     2619.29     78.77 o 
   5   1  21      738.76      708.82     53.15 o 
  -4   2  21      784.87      765.77     31.48 o 
  -2   2  21      623.12      621.26     48.39 o 
   0   2  21     3038.26     3113.28     77.81 o 
   2   2  21      341.03      315.91     20.45 o 
   4   2  21      293.64      271.45     21.95 o 
  -5   3  21      550.22      493.02     27.45 o 
  -3   3  21      636.84      642.37     29.39 o 
  -1   3  21     2672.42     2666.14    105.57 o 
   1   3  21      558.61      539.96     45.99 o 
   3   3  21      581.75      555.20     48.50 o 
  -4   4  21     2700.76     2647.00     76.90 o 
  -2   4  21     2991.15     2974.88    138.51 o 
   0   4  21     3281.56     3427.54     88.14 o 
   2   4  21     1106.26     1032.31     57.11 o 
   4   4  21     1613.69     1587.75    114.68 o 
  -3   5  21      157.08      130.51     20.85 o 
  -1   5  21      116.71      138.10     17.42 o 
   1   5  21       43.55       38.64     13.48 o 
   3   5  21        6.86       33.90     17.68 o 
  -2   6  21     1636.83     1849.13     75.68 o 
   0   6  21     1001.55      962.89     65.67 o 
  -4   0  22     4335.61     4149.85    271.17 o 
  -2   0  22     2801.13     2720.28    100.59 o 
   0   0  22     7014.40     7334.48    172.06 o 
   2   0  22     4100.09     3947.29    125.28 o 
   4   0  22     2000.67     1810.64     82.69 o 
  -5   1  22      719.20      712.22     52.74 o 
  -3   1  22      194.35      170.44     17.30 o 
  -1   1  22       87.18      178.01     30.17 o 
   1   1  22     1341.52     1385.43     54.28 o 
   3   1  22       95.56      107.99     18.16 o 
  -4   2  22     3744.01     3688.56    186.00 o 
  -2   2  22     1043.93     1015.47     44.38 o 
   0   2  22     7818.49     7737.12    428.31 o 
   2   2  22      875.66      841.01     32.33 o 
   4   2  22      823.02      803.38     32.49 o 
  -3   3  22     1490.70     1416.65     43.86 o 
  -1   3  22     5975.57     5858.72    278.10 o 
   1   3  22     2206.79     2265.98    164.75 o 
   3   3  22     1737.41     1577.54     97.60 o 
  -4   4  22      527.22      429.00     34.22 o 
  -2   4  22       29.50       36.29     24.72 o 
   0   4  22      305.89      321.35     23.46 o 
   2   4  22      437.41      396.64     61.88 o 
  -3   5  22     1729.25     1859.18     92.82 o 
  -1   5  22     3005.56     3160.52    118.96 o 
   1   5  22     1148.43     1167.86     43.28 o 
  -5   1  23     2613.45     2855.17    103.93 o 
  -3   1  23     2098.34     1982.02     54.81 o 
  -1   1  23     2233.90     2414.39    129.25 o 
   1   1  23     6159.21     6068.49    183.00 o 
   3   1  23     1563.28     1515.10     56.25 o 
  -4   2  23     1149.86     1118.05    100.41 o 
  -2   2  23      874.71      797.55     58.55 o 
   0   2  23      368.79      498.24     33.97 o 
   2   2  23     2104.44     1955.85    122.84 o 
   4   2  23      293.77      281.87     25.84 o 
  -3   3  23      670.17      660.69     52.54 o 
  -1   3  23     1898.16     1972.64     89.82 o 
   1   3  23      479.13      629.91     46.99 o 
   3   3  23     1206.59     1123.96     80.98 o 
  -2   4  23     1446.17     1593.22     49.58 o 
   0   4  23     3514.94     3468.85    127.90 o 
   2   4  23     1844.41     1785.64    189.32 o 
  -1   5  23       50.58       38.51     13.98 o 
   1   5  23      131.46      141.15     25.65 o 
  -4   0  24     4584.95     3934.62    124.66 o 
  -2   0  24     2231.80     2064.70     91.40 o 
   0   0  24      181.80      180.24     31.18 o 
   2   0  24     6077.93     6194.53    167.57 o 
   4   0  24      465.30      503.49     47.89 o 
  -3   1  24      214.42      183.06     18.78 o 
  -1   1  24        2.76       74.07     25.44 o 
   1   1  24       20.30      143.29     34.39 o 
   3   1  24      118.00      114.52     20.50 o 
  -4   2  24      948.31      934.48    124.85 o 
  -2   2  24     1082.30     1081.84     52.55 o 
   0   2  24     1812.63     1891.78    146.19 o 
   2   2  24     2170.72     2103.83    102.09 o 
  -3   3  24      770.24      678.05     72.07 o 
  -1   3  24     2316.91     2420.10     60.74 o 
   1   3  24     1122.41     1097.17     63.45 o 
   3   3  24     1182.36     1116.17     65.44 o 
  -2   4  24      422.98      387.85     26.79 o 
   0   4  24      155.27      154.08     22.09 o 
   2   4  24      170.18      181.33     19.33 o 
  -3   1  25     2274.88     2179.82     55.19 o 
  -1   1  25     2687.88     2578.95    207.04 o 
   1   1  25      611.57      550.82     37.55 o 
   3   1  25     2294.62     2160.09    130.72 o 
  -2   2  25      499.39      463.60     27.97 o 
   0   2  25      351.10      379.11     32.21 o 
   2   2  25      780.85      772.71     51.24 o 
  -3   3  25      230.21      159.73     23.23 o 
  -1   3  25      765.40      830.19     40.98 o 
   1   3  25      979.64      971.85     49.72 o 
   0   4  25      932.15      990.40     54.07 o 
  -2   0  26     3308.15     3310.63    125.46 o 
   0   0  26     2573.82     2790.20    118.88 o 
   2   0  26     1274.62     1321.78     80.79 o 
  -3   1  26      326.08      293.26     44.26 o 
  -1   1  26      569.70      638.18     39.55 o 
   1   1  26      139.15      134.17     21.55 o 
  -2   2  26     2023.59     2208.08    155.08 o 
   0   2  26     1025.04      993.89     50.19 o 
   2   2  26     2266.54     2340.27    165.91 o 
  -1   3  26     1571.62     1576.90     65.90 o 
   1   3  26     1910.39     1893.26    142.45 o 
  -1   1  27     2000.78     2052.61     69.87 o 
   1   1  27     2019.25     1993.15     82.07 o 
   0   2  27      543.83      514.58     70.94 o 
   0   0  28      394.04      370.44     46.88 o 
                                                 
